# Supplementary material for: Timut Pepper Extract Slows Age-Dependent Decline of Mobility and Collagen Loss and Promotes Longevity
Source: Nutrients. 2024 Jul 3;16(13):2122. doi: 10.3390/nu16132122 (PMC11243454; doi:10.3390/nu16132122)
Supplement: Supplementary file 1 [file nutrients-16-02122-s001.zip]

Archive with 2 entries (2 files):
- Video1_Fraction Moving_Means Hours Moving_Data Video.mp4
- Video2_Speed all worms_Distance Moved_Data Video.mp4
